# Supplementary material for: PASCAL versus MitraClip-XTR edge-to-edge device for the treatment of tricuspid regurgitation: a propensity-matched analysis
Source: Clin Res Cardiol. 2020 Dec 12;110(3):451–9. doi: 10.1007/s00392-020-01784-w (PMC7907034; doi:10.1007/s00392-020-01784-w)
Supplement: Supplementary file 5 — Supplementary file1 (XLSX 186 KB) [file 392_2020_1784_MOESM5_ESM.xlsx]

## Sheet: Sheet1
No.	TR	VC	EROA	SL	RA	ASlocation	CG	Pascal	PascalXTR	Implant success	Primary	PostTR	TRreduction	30-Tage Mortalität	Dayto30Death	3MMortalitats	3MDaytoDeath	Datum der Intervention	Baseline6MWD	BaselinePCS	BaslineMCS	Alter bei Intervention	Geschlecht weiblich = 0 männlich = 1	Größe (cm)	Gewicht (kg)	BMI	BSA	syst RR prä	HF prä	ex nikotin	Raucher	Diabetes	Cholesterin	Hypertonie	COPD	cAVK	cAVK Stenose	KHK01	KHK	ACS	pAVK	Previous TIA/ Stroke	Z.n. Bypass OP	PriorOP	Z.n. Klappen OP	Log Euro Score in Prozent	NYHA	NYHA34	VHF
1	3	10	88	40	17.4	1	5.6	0	2	1	1	0	3	0	30	0	90	2018-09-18 14:08:00	502	42.1	48.9	#REF!	1	170	78	26.9896	1.9192	110	75	0	0	1	1	1	0	0	0	1	2	1	0	0	1	1	1	5.96	3	1	0
2	3	7.3	60	47	37.3	1	5.3	0	2	1	1	2	1	0	30	0	90	2018-10-12 12:23:00				#REF!	0	162	52	19.8141	1.52971	115	60	1	0	0	0	1	0	0	0	0	0	0	1	0	0	0	0	10.11	4	1	1
3	3	8	28	39	44.8	1	3.6	0	2	1	1	2	1	0	30	0	90	2018-09-24 18:44:00				#REF!	0	146	67	31.4318	1.6484	130	71	1	0	0	1	1	0	0	0	1	3	0	0	0	1	1	0	53.47	3	1	1
4	3	9.8	80	52	40.1	0	3.1	1	1	1	1	2	1	0	30	0	90	2018-11-28 09:29:00	303	52.7	59.1	#REF!	1	187	90.9	25.9945	2.17296	110	84	1	0	0	1	0	1	1	0	1	2	1	1	0	0	0	0	29.93	4	1	1
5	3	10	30	58	38.9	0	6.3	0	2	1	1	2	1	0	30	0	90	2018-11-06 12:10:00				#REF!	1	171	75	25.6489	1.88746	90	61	1	0	0	1	1	1	1	1	1	3	1	1	0	1	1	0	39.8	4	1	1
6	3	7.7	46	36	25.4	0	3	0	2	1	1	2	1	0	30	0	90	2018-10-31 11:06:00				#REF!	0	160	53	20.7031	1.53478	125	74	1	0	1	1	1	1	0	0	1	2	1	0	0	0	0	0	3.91	4	1	1
7	3	12	36	47	46.1	1	7.6	0	2	1	0	3	0	0	30	0	90	2018-12-11 12:08:00				#REF!	0	158	53	21.2306	1.52516	156	71	0	0	1	1	1	0	1	1	0	0	0	1	1	0	1	1	5.75	3	1	1
8	3	8.5	74	65	39.3	1	9	0	2	1	1	2	1	0	30	0	90	2018-07-09 15:45:00	184	23.7	53.3	#REF!	1	176	76	24.5351	1.92758	120	58	1	0	0	1	1	1	0	0	0	0	0	1	0	0	0	0	12.28	4	1	1
9	3	10	26	44	23.9	0	4.3	0	2	1	1	2	1	1	16	1	16	2018-10-02 14:11:00				#REF!	1	178	72	22.7244	1.8868	110	92	0	0	0	1	1	1	1	1	1	3	0	1	0	1	1	1	14.97	2	0	1
10	3	7	52	44	22.9	1	5.6	0	2	1	1	1	2	0	30	0	60	2018-09-24 10:31:00				#REF!	0	168	75	26.5731	1.87083	160	55	0	0	0	0	1	0	0	0	0	0	0	0	0	0	1	1	13.41	3	1	1
11	4	10	80	53	28.5	1	6.4	0	2	1	1	2	2	0	30	1	79	2018-09-12 11:55:00				#REF!	1	175	74.8	24.4245	1.90686	95	66	0	1	1	1	1	0	1	0	0	0	0	1	0	0	0	0	18.25	3	1	1
12	3	7.5	38	37	58.9	1	7.2	0	2	1	1	2	1	0	30	0	90	2019-02-15 12:55:00				#REF!	0	165	61.4	22.5528	1.67755	107	63	1	0	0	1	1	0	1	1	1	1	0	1	0	1	1	0	20.7	3	1	1
13	3	10	32	53	28.7	1	7.3	0	2	1	1	2	1	0	30	0	90	2019-02-22 14:09:00				#REF!	0	167	93	33.3465	2.07706	122	66	0	0	0	0	1	0	1	0	0	0	0	1	1	0	0	0	30.94	4	1	1
14	3	7.7	34	50	22	0	2.6	0	2	1	1	1	2	0	30	0	90	2019-03-06				#REF!	1	172	102.4	34.6133	2.21189	112	99	1	0	1	1	0	1	0	0	0	0	0	1	0	0	1	1	12.61	3	1	1
15	5	9.4	70	40	36.4	0	2.1	1	1	1	1	2	3	0	30	0	90	2019-03-11	140	39.7	38.8	#REF!	0	168	57	20.1956	1.63095	114	104	0	0	0	0	1	0	0	0	0	0	0	0	0	0	0	0	6.96	4	1	1
16	3	6.5	24	45	35.8	0	3.9	0	2	1	1	2	1	0	30	0	90	2019-04-05				#REF!	1	163	59	22.2063	1.63444	160	70	0	0	0	1	1	0	1	0	1	1	0	1	0	0	0	0	59.04	3	1	1
17	4	12	51	36	24.9	1	4.8	0	2	1	1	3	1	0	30	0	90	2019-04-23				#REF!	0	163	58	21.83	1.62053	170	64	0	0	0	1	1	0	0	0	1	1	0	0	1	0	0	0	9.52	3	1	1
18	3	4.4	34	46	26.9	0	3	0	2	1	1	2	1	0	30	0	90	2019-05-15				#REF!	0	162	69	26.2917	1.7621	157	60	0	0	1	0	0	0	1	0	0	0	0	1	0	0	1	1	9.9	3	1	1
19	3	9	39	45	35.9	1	5.8	0	2	1	1	2	1	0	30	0	90	2019-05-15				#REF!	1	184	109	32.1952	2.36032	145	70	0	0	1	1	1	0	1	0	1	1	0	1	0	0	1	1	16.3	3	1	1
20	3	7.4	46	54	26.4	1	3.8	0	2	1	1	2	1	0	30	0	90	2019-05-13				#REF!	1	178	83	26.1962	2.02581	128	74	0	0	0	1	1	1	1	0	1	3	0	1	0	1	1	0	18.4	3	1	1
21	3	7	36	47	30.3	1	4.2	0	2	1	1	2	1	0	9	0	9	2019-06-05				#REF!	0	150	42	18.6667	1.32288		77	0	0	0	1	1	0	1	0	0	0	0	1	0	0	0	0	4.2	3	1	1
22	5	14	72	52	88.4	1	6	0	2	1	1	2	3	0	30	0	90	2019-06-07	238	48.5	40.9	#REF!	0	181	88	26.8612	2.10344	100	61	0	0	0	1	1	0	0	0	0	0	0	1	0	0	0	0	5.48	3	1	1
23	4	5.5	24	35	20.4	1	4.7	0	2	1	1	1	3	0	30	0	90	2019-06-14				#REF!	1	158	51	20.4294	1.49611	110	72	0	0	1	1	1	0	1	1	1	3	1	1	0	1	1	0	34.96	4	1	1
24	4	13	127	57	30.2	1	6	0	2	1	1	3	1	0	30	0	90	2019-06-17				#REF!	0	174	65	21.4692	1.77247	134	52	0	0	1	1	1	0	0	0	1	3	1	1	0	1	1	1	9.48	3	1	1
25	4	9.6	58	39	36.5	1	8.1	0	2	1	1	2	2	0	30	0	90	2019-06-18				#REF!	0	175	68.9	22.498	1.83011	125	99	0	0	0	0	1	0	0	0	0	0	0	0	0	0	0	0	11.74	3	1	1
26	3	7.3	38	36	35.5	1	4.2	0	2	0	0	3	0	0	30	0	90	2019-07-30				#REF!	0	160	60	23.4375	1.63299	138	80	0	0	1	1	1	0	0	0	1	3	1	0	0	1	1	1	3.02	4	1	1
27	3	8	35	55	53.4	0	2.5	0	2	1	1	2	1	0	4	0	4	2019-07-15	320	48.8	52.4	#REF!	1	180	81.6	25.1852	2.0199	110	72	0	0	1	1	1	0	0	0	1	1	1	1	0	0	0	0	4.15	3	1	1
28	3	9.7	47	51	32.6	1	10	0	2	1	1	2	1	0	30	0	78	2019-07-15				#REF!	1	163	74	27.852	1.83045	120	85	1	0	0	0	1	1	0	0	0	0	0	0	0	0	1	1	27.18	3	1	1
29	5	8.1	47	53	53.3	0	2.5	0	2	1	1	1	4	0	30	0	90	2019-07-19	317	45	28.1	#REF!	1	182	89	26.8687	2.12119	110	85	0	0	0	1	1	1	0	0	1	1	1	1	0	0	1	1	25.64	3	1	1
30	5	9.8	69	54	29.8	1	7.1	0	2	1	1	2	3	0	30	0	90	2019-07-29	308	40	52.3	#REF!	1	176	85	27.4406	2.03852	130	76	0	0	0	0	1	0	0	0	1	3	0	0	0	1	1	0	3.95	3	1	1
31	4	8.5	48	43	28.5	1	4.4	0	2	1	1	2	2	0	30	0	90	2019-07-29				#REF!	0	170	64	22.1453	1.73845	120	70	1	0	0	0	0	0	0	0	1	1	0	0	0	0	0	0	17.75	3	1	1
32	5	20	124	59	57.2	1	10	1	1	1	1	2	3	0	30	0	90	2019-08-26	237	70	70.5	#REF!	1	170	55	19.0311	1.61159	140	54	0	0	0	1	0	0	0	0	1	2	0	0	0	1	1	0	6.33	4	1	1
33	5	8	55	39	23	0	2.3	0	2	1	1	2	3	0	8	0	8	2019-09-05	223	40	45.7	#REF!	1	160	66.8	26.0937	1.72305	150	54	0	0	1	1	0	0	1	0	1	3	1	0	0	1	1	1	9.06	3	1	1
34	3	12	44	47	22.2	1	5.8	0	2	1	1	1	2	0	30	0	90	2019-09-09				#REF!	0	158	72	28.8415	1.77764	155	57	1	0	0	0	1	0	1	0	1	2	1	1	0	0	0	0		4	1	1
35	3	8.2	39	39	21.2	1	1.7	0	2	1	1	2	1	0	30	0	90	2019-09-09	159	41.3	46.6	#REF!	0	154	61	25.721	1.61538	135	63	0	0	0	1	1	0	0	0	1	2	0	0	0	1	1	0	42.67	4	1	1
36	4	19	133	49	45.1	1	9	1	1	1	1	3	1	0	30	0	90	2019-09-13	316	41.3	39.8	#REF!	0	160	56	21.875	1.57762	160	60	0	0	0	0	1	1	0	0	0	0	0	0	1	0	1	1	20.47	4	1	1
37	5	17	114	49	41.5	1	6.1	1	1	1	1	2	3	0	30	0	90	2019-09-16	267	40	52.1	#REF!	0	166	71.8	26.056	1.81955	112	61	0	0	0	1	1	0	0	0	1	3	1	0	0	1	1	0	34.04	3	1	1
38	3	18	63	39	25.9	1	3.2	0	2	1	1	2	1	0	30	0	90	2019-09-20		20.6	53.8	#REF!	0	160	74	28.9062	1.81353	160	70	0	0	0	0	0	0	1	0	0	0	0	1	0	0	0	0	15.33	3	1	1
39	5	12	130	43	52.1	1	14	1	1	0	0	5	0	0	30	0	90	2019-10-15	306	40	36	#REF!	1	177	67	21.3859	1.81498	128	73	0	0	0	0	1	1	1	0	0	0	0	1	0	0	1	1	10.06	4	1	1
40	4	5.4	19	40	20.9	1	3.6	0	2	1	1	1	3	0	30	0	90	2019-11-04	255	38.8	47.6	#REF!	0	163	78	29.3575	1.87927	130	83	0	0	0	0	0	1	0	0	0	0	0	0	0	0	0	0	19.06	3	1	1
41	5	7.5	140	61	47.2	1	8.3	1	1	1	1	3	2	0	5	0	5	2019-11-21	229	38.8	54.2	#REF!	1	178	100	31.5617	2.22361	129	100	1	0	1	1	1	0	1	0	1	3	0	1	0	1	1	0	49.87	4	1	1
42	5	9	37	53	42.2	1	5.1	0	2	1	1	2	3	0	30	0	90	2019-11-22				#REF!	1	171	84	28.7268	1.9975	98	62	0	0	0	0	1	0	1	1	1	3	0	0	0	1	1	0	17.17	3	1	1
43	5	8	40	52	26.4	1	2.5	0	2	1	1	1	4	0	30	0	90	2019-11-22				#REF!	0	173	105	35.083	2.24629	138	96	1	0	0	1	1	0	0	0	0	0	0	0	0	0	1	1	16.16	3	1	1
44	3	9.7	34	51	35.7	0	3.2	0	2	1	1	1	2	0	30	0	83	2019-11-27				#REF!	1	176	63	20.3383	1.75499	150	51	0	0	0	0	1	0	0	0	1	2	0	0	0	1	1	1	13.17	3	1	0
45	5	6	75	52	33.3	1	10	0	2	1	1	2	3	0	30	0	90	2019-11-26	258	37.5	55.8	#REF!	1	172	81	27.3797	1.96723	123	65	0	0	1	0	1	0	0	0	0	0	0	1	0	0	1	1	7.02	4	1	1
46	5	7.2	41	45	39.3	1	6.2	1	1	1	1	3	2	0	8	0	8	2019-12-02	198	62.5	86.5	#REF!	1	168	73	25.8645	1.84572	116	59	0	0	1	1	1	0	0	0	1	1	0	0	0	1	1	1	8.7	3	1	1
47	4	6	60	48	27.8	0	1.8	0	2	1	1	2	2	0	30	0	90	2019-12-13	95	25	23.13	#REF!	0	156	63	25.8876	1.65227	130	62	0	0	0	1	1	0	1	1	1	3	1	0	0	1	1	0	18.39	3.5	1	1
48	3	10	38	40	21.1	1	4.2	0	2	1	1	1	2	0	9	0	9	2019-12-16	106	36.3	52.6	#REF!	0	174	66	21.7994	1.78606	113	78	0	0	1	1	1	0	1	0	1	3	1	0	0	1	1	0	29.01	2	0	1
49	5	14	89	33	41.5	1	2.6	0	2	1	1	2	3	0	30	0	90	2019-12-20	178	45.63	37.75	#REF!	1	169	54	18.9069	1.59217		68	1	0	0	0	1	1	0	0	0	0	0	0	1	0	1	1		3	1	1
50	5	6.9	31	46	34.6	1	2	0	2	1	1	1	4	0	4	0	4	2019-12-20	158	34.38	31.5	#REF!	0	160	70	27.3438	1.76383	116	69	0	0	0	0	1	0	1	1	1	1	0	0	0	0	1	1	5.49	3	1	0
51	4	5.6	56	48	38	1	8.6	1	1	1	1	3	1	1	13	1	13	2020-01-06	105	32.5	42.2	#REF!	0	145	60	28.5375	1.55456	117	123	0	0	0	1	1	1	0	0	0	0	0	0	0	0	0	0		4	1	1
52	3	5.7	56	53	34.9	1	7.2	0	2	1	1	2	1	0	30	0	90	2020-01-17	364	56.3	51.2	#REF!	1	176	85	27.4406	2.03852	101	76	0	1	0	0	1	0	1	1	1	2	1	0	0	1	1	1	5.32	2	0	1
53	4	8	78	40	31.5	1	5.4	0	2	1	1	3	1	0	30	0	90	2020-01-31	279	52.5	41.1	#REF!	1	165	73	26.8136	1.82916	130	60	0	0	0	1	1	1	1	0	0	0	0	1	1	0	1	1	15.82	3	1	1
54	5	7.2	58	41	30.5	1	2.7	0	2	1	1	2	3	0	30	0	78	2020-01-30				#REF!	1	171	68	23.255	1.79722	130	56	1	0	0	0	1	1	0	0	1	1	0	0	0	0	0	0	25.92	3	1	1
55	5	7	119	49	42.6	1	8	1	1	1	1	2	3	0	30	0	90	2020-02-07	249	46.3	33.6	#REF!	0	165	54	19.8347	1.57321	120	97	0	0	0	1	1	0	0	0	1	1	1	1	0	1	1	1	17.28	3	1	1
56	5	11	69	48	38.4	1	13	1	1	1	1	2	3	0	30	0	90	2020-02-12	385	62.5	58.9	#REF!	1	176	76	24.5351	1.92758	140	60	0	0	0	1	1	0	0	0	1	1	1	1	0	0	1	1	22.85	2	0	0
57	3	5.5	20	28	18.9	0	2.5	0	2	1	1	1	2	0	30	0	90	2020-02-13				#REF!	0	150	83	36.8889	1.85966	140	60	0	0	1	1	1	0	1	0	1	2	1	1	0	0	0	0	6.12	4	1	1
58	4	6	25	46	39.2	1	2.9	0	2	1	1	3	1	0	30	0	79	2020-02-17	133	36.25	32.75	#REF!	0	158	51	20.4294	1.49611	113	70	1	0	0	0	1	0	0	0	0	0	0	0	0	0	1	1	17.65	2	0	1
59	5	4	109	38	28.6	1	12	0	2	0	0	5	0	0	30	0	76	2020-02-19	87	50	90.8	#REF!	0	150	50	22.2222	1.44338	154	92	1	0	0	1	0	0	0	0	1	1	0	0	0	0	1	1	15.98	3	1	1
60	3	7	65	45	42.5	1	2.3	1	1	0	0	3	0	0	30	1	62	2020-02-21	288	59.4	68.3	#REF!	0	167	58	20.7967	1.64029	110	79	1	0	0	0	1	1	0	0	0	0	0	0	0	0	0	0	25.59	3	1	1
61	3	9.9	38	35	23.4	1	2.4	1	1	1	1	1	2	0	30	0	90	2020-02-25	250	32.5	49.4	#REF!	0	155	65.9	27.4298	1.68445		80	0	0	1	0	1	0	0	0	1	1	0	0	0	0	0	0	7.96	3	1	1
62	5	14	47	42	24.9	1	9.2	1	1	1	1	2	3	0	30	0	90	2020-03-02	99	15.7	20.7	#REF!	0	158	106	42.4611	2.1569	130	54	0	0	1	1	1	0	0	0	1	1	0	0	0	0	1	1	5.39	4	1	1
63	4	6.1	28	52	38	0	5.2	0	2	1	1	2	2	0	30	0	90	2020-03-04				#REF!	1	178	113	35.6647	2.36373	115	60	0	0	1	1	1	0	1	0	1	3	1	1	0	0	1	1	28.54	3	1	1
64	4	7.2	142	40	40.3	1	1.8	1	1	1	1	2	2	0	30	0	90	2020-03-13	96	22.6	28.1	#REF!	0	170	55	19.0311	1.61159	90	100	0	0	0	1	1	0	0	0	1	3	1	1	0	0	1	1	15.29	3	1	1
65	4	7	78	38	31.1	1	4	1	1	1	1	3	1	0	30	0	90	2020-03-18	247	42.5	49.7	#REF!	0	156	52	21.3675	1.50111	130	61	1	0	0	1	1	0	0	0	1	2	1	0	0	0	0	0	7.22	3	1	1
66	5	11	71	42	35.9	1	16	1	1	1	1	3	2	0	30	0	90	2020-03-24		18.8	29.3	#REF!	0	160	73	28.5156	1.80123	135	65	0	0	0	0	1	0	0	0	0	0	0	0	0	0	1	1	17.15	3	1	1
67	5	12	66	41	22.3	1	8.2	0	2	0	0	5	0	0	30	1	52	2020-04-09	270	20	30.7	#REF!	0	168	71	25.1559	1.82026	101	86	0	1	0	0	1	1	1	0	1	3	1	1	0	1	1	0	35.08	3	1	0
68	5	8	130	43	36.1	1	8.8	0	2	1	1	2	3	0	30	0	90	2020-04-09		21.9	40.9	#REF!	1	173	82	27.3982	1.98508	80	73	0	0	1	0	1	0	1	0	0	0	0	1	0	0	0	0	15.9	3	1	1
69	5	13	135	40	49.7	1	10	0	2	1	1	3	2	0	30	0	90	2020-04-07		31.9	58.4	#REF!	0	150	56	24.8889	1.52753	120	67	0	0	0	0	1	0	1	1	1	2	1	1	0	1	1	1	18.39	2	0	1
70	5	11	65	38	27	0	5.5	0	2	1	1	2	3	0	30	0	90	2020-04-15	333	45	45.6	#REF!	0	175	55	17.9592	1.63512	116	75	0	0	0	0	0	0	0	0	0	0	0	0	0	0	0	0	1.52	3	1	1
71	5	10	90	55	40.3	1	6.2	1	1	1	1	3	2	0	30	0	90	2020-04-24				#REF!	0	170	46.3	16.0208	1.47864	100	68	0	0	0	0	0	1	0	0	0	0	0	0	0	0	1	1	23.67	3	1	1
72	3	7.7	40	40	22	1	2.7	1	1	1	1	1	2	0	30	0	90	2020-04-27	171	48.1	49.1	#REF!	0	160	59.3	23.1641	1.62344	140	108	0	0	0	0	1	0	0	0	0	0	0	0	0	0	1	1	13	3	1	1
73	3	7.5	30	44	30.5	0	5.6	1	1	1	1	2	1	0	30	0	79	2020-04-28	167	38.1	57.4	#REF!	0	162	84	32.0073	1.94422	132	60	0	0	0	1	1	0	0	0	1	2	0	0	1	0	0	0		3	1	1
74	5	5	18	50	80.2	1	7.3	0	2	0	0	5	0	1	26	1	26	2020-04-03				#REF!	0	172	76	25.6896	1.90555	130	48	0	0	0	0	1	0	0	0	1	1	0	0	1	0	0	0	19.91	3	1	1
75	4	10	42	53	44.1	1	8.6	0	2	1	1	3	1	0	30	0	90	2020-05-06	211	28.1	37.2	#REF!	1	190	66	18.2825	1.86637	132	63	0	0	0	0	1	0	0	0	0	0	0	0	0	0	1	1	5.93	3	1	1
76	4	7	50	55	51.3	1	5.5	1	1	1	1	3	1	0	30	0	90	2020-05-05	215	60	77.3	#REF!	1	191	93	25.4927	2.2213	130	71	1	0	0	0	1	0	0	0	1	3	1	0	1	1	1	1	34.04	3	1	1
77	4	6.3	61	41	28.7	1	11	0	2	1	1	3	1	0	6	0	6	2020-05-08	98	26.88	36	#REF!	0	165	80.3	29.4949	1.91844	116	72	0	0	1	1	1	0	1	1	1	3	1	1	0	1	1	0	52.56	4	1	1
78	5	14	97	29	23.8	1	13	0	2	1	1	2	3	1	13	1	13	2020-05-13	151	31.9	47.5	#REF!	0	155	54	22.4766	1.5248	110	79	0	0	0	0	1	0	1	0	1	1	0	0	0	0	1	1	11.67	3	1	1
79	5	20	120	45	35.3	1	13	1	1	1	1	3	2	0	30	0	90	2020-07-01	299	63.8	52.8	#REF!	1	167	80					1	1	0	0	0	1	0	0	0	0	0	0	0	0	0	0		3	1	1
80	3	8.7	29	35	19.6	1	6.6	0	2	1	1	3	3	0	30	1	59	2020-03-16				#REF!	1	170	66					0	0	0	1	1	0	0	0	0	0	0	0	0	0	0	0		4	1	1
[truncated: 257 more columns]
